# Supplementary material for: Annotated type catalogue of land snails collected from Taiwan (Formosa) in the Natural History Museum, London
Source: Zookeys. 2014 Jul 23;(428):1–28. doi: 10.3897/zookeys.428.8061 (PMC4140505; doi:10.3897/zookeys.428.8061)
Supplement: XML Treatment for Pupinopsis morrisonia [file zookeys.428.8061-treatment9.xml]

<!DOCTYPE tp:taxon-treatment
  PUBLIC "-//TaxonX//DTD Taxonomic Treatment Publishing DTD v0 20100105//EN" "tax-treatment-NSO.dtd">
<tp:taxon-treatment xmlns:tp="http://www.plazi.org/taxpub"><tp:treatment-meta><kwd-group><label>Taxon classification</label><kwd><named-content content-type="kingdom">Animalia</named-content></kwd><kwd><named-content content-type="order">Mesogastropoda</named-content></kwd><kwd><named-content content-type="family">Pupinidae</named-content></kwd></kwd-group><mixed-citation publication-type="journal"><person-group><name><surname>Hwang</surname><given-names>Chung-Chi</given-names></name></person-group><article-title>Annotated type catalogue of land snails collected from Taiwan (Formosa) in the Natural History Museum, London</article-title><source>Zookeys</source><day>23</day><month>7</month><year>2014</year><volume>2014</volume><issue>428</issue><fpage>1</fpage><lpage>28</lpage><pub-id pub-id-type="doi">10.3897/zookeys.428.8061</pub-id></mixed-citation></tp:treatment-meta><tp:nomenclature><label>Syn.</label><tp:taxon-name>
                                    <tp:taxon-name-part taxon-name-part-type="genus">Pupinopsis</tp:taxon-name-part>
                                    <tp:taxon-name-part taxon-name-part-type="species">morrisonia</tp:taxon-name-part>
                                </tp:taxon-name><tp:taxon-authority>H. Adams, 1872</tp:taxon-authority><xref ref-type="fig" rid="F1">Figure 1H</xref><tp:nomenclature-citation-list><tp:nomenclature-citation><tp:taxon-name>Pupinopsis morrisonia</tp:taxon-name><comment> H. Adams, 1872: 13, pl. 3 fig. 21.</comment></tp:nomenclature-citation></tp:nomenclature-citation-list></tp:nomenclature><tp:treatment-sec sec-type="Type locality"><title>Type locality.</title><p>Mount Morrison, Formosa [Mt. Yushan] (Swinhoe).</p></tp:treatment-sec><tp:treatment-sec sec-type="Material examined"><title>Material examined.</title><p><italic>Lectotype</italic> of <italic><tp:taxon-name>Pupinopsis morrisonia</tp:taxon-name></italic>. South Formosa, coll. Swinhoe (NHMUK 1871.1.20.16/1), new designation, 12.5 × 5.3 mm, whorls 6.5. (<xref ref-type="fig" rid="F1">Figure 1H</xref>).</p><p><italic>Paralectotypes</italic> of <italic><tp:taxon-name>Pupinopsis morrisonia</tp:taxon-name></italic>. South Formosa, coll. Swinhoe (NHMUK1871.1.20.16/2, 1 shell). Mt. Morrison, South Formosa, from collection of H. Adams (NHMUK 1878.1.28.50, 3 shells).</p></tp:treatment-sec><tp:treatment-sec sec-type="Remarks"><title>Remarks.</title><p>No specimen corresponds in size with the measurements and illustration of <xref ref-type="bibr" rid="B4">Adams (1872)</xref>. The specimen similar to the measurements and in the best condition is designated as the lectotype.</p></tp:treatment-sec><tp:treatment-sec><!--Section generated to contain objects referenced in tp:taxon-treatment.--><fig id="F1" position="float" orientation="portrait"><label>Figure 1.</label><caption><p><bold>A</bold> <italic><tp:taxon-name>Cyclotus taivanus</tp:taxon-name></italic> H. Adams, 1870, lectotype NHMUK 1871.1.20.9/1 <bold>B</bold> <italic><tp:taxon-name>Platyrhaphe minutus</tp:taxon-name></italic> (H. Adams, 1866), lectotype NHMUK 1866.5.9.6/1 <bold>C</bold> <italic><tp:taxon-name>Platyrhaphe swinhoei</tp:taxon-name></italic> (H. Adams, 1866), lectotype NHMUK 1866.5.9.7/10 <bold>D</bold> <italic><tp:taxon-name>Ptychopoma wilsoni</tp:taxon-name></italic> (Pfeiffer, 1866), lectotype NHMUK 20040584/1 <bold>E</bold> <italic><tp:taxon-name>Chamalycaeus hungerfordianus</tp:taxon-name></italic> (Nevill, 1881), possible syntype NHMUK 1891.3.17.790 <bold>F</bold> <italic><tp:taxon-name>Dioryx swinhoei</tp:taxon-name></italic> (H. Adams, 1866), lectotype NHMUK 1866.5.9.8/1 <bold>G</bold> <italic><tp:taxon-name>Pupinella swinhoei</tp:taxon-name></italic> (H. Adams, 1866), lectotype NHMUK 1866.5.9.15/1 <bold>H</bold> <italic><tp:taxon-name>Pupinella swinhoei</tp:taxon-name></italic> syn. <italic><tp:taxon-name>Pupinopsis morrisonia</tp:taxon-name></italic> H. Adams, 1872, lectotype NHMUK 1871.1.20.16/1 <bold>I</bold> <italic><tp:taxon-name>Euphaedusa sheridani</tp:taxon-name></italic> (Pfeiffer, 1866), lectotype NHMUK 20040589/1 <bold>J</bold> <italic><tp:taxon-name>Hemiphaedusa exilis</tp:taxon-name></italic> (H. Adams, 1866), lectotype NHMUK 1866.5.9.4/1 <bold>K</bold> <italic><tp:taxon-name>Hemiphaedusa similaris</tp:taxon-name></italic> (H. Adams, 1867), lectotype NHMUK 1878.1.28.10/1. Scale bars = 5 mm, unless otherwise specified above the bar.</p></caption><graphic xmlns:xlink="http://www.w3.org/1999/xlink" xlink:href="zookeys-428-001-g001.jpg" position="float" orientation="portrait" xlink:type="simple"/></fig></tp:treatment-sec><ref-list><ref id="B4"><mixed-citation xmlns:xlink="http://www.w3.org/1999/xlink" xlink:type="simple"><person-group><name name-style="western"><surname>Adams</surname><given-names>H</given-names></name></person-group> (<year>1872</year>) <article-title>Descriptions of fourteen new species of land and marine shells.</article-title><source>Proceedings of the Zoological Society of London</source><volume>1872</volume>: <fpage>12</fpage>–<lpage>15</lpage>. <ext-link ext-link-type="uri" xlink:href="http://www.biodiversitylibrary.org/item/90880#page/40/mode/1up" xlink:type="simple">http://www.biodiversitylibrary.org/item/90880#page/40/mode/1up</ext-link></mixed-citation></ref></ref-list></tp:taxon-treatment>
