# Supplementary material for: Annotated type catalogue of land snails collected from Taiwan (Formosa) in the Natural History Museum, London
Source: Zookeys. 2014 Jul 23;(428):1–28. doi: 10.3897/zookeys.428.8061 (PMC4140505; doi:10.3897/zookeys.428.8061)
Supplement: XML Treatment for Pupina adamsi [file zookeys.428.8061-treatment10.xml]

<!DOCTYPE tp:taxon-treatment
  PUBLIC "-//TaxonX//DTD Taxonomic Treatment Publishing DTD v0 20100105//EN" "tax-treatment-NSO.dtd">
<tp:taxon-treatment xmlns:tp="http://www.plazi.org/taxpub"><tp:treatment-meta><kwd-group><label>Taxon classification</label><kwd><named-content content-type="kingdom">Animalia</named-content></kwd><kwd><named-content content-type="order">Mesogastropoda</named-content></kwd><kwd><named-content content-type="family">Pupinidae</named-content></kwd></kwd-group><mixed-citation publication-type="journal"><person-group><name><surname>Hwang</surname><given-names>Chung-Chi</given-names></name></person-group><article-title>Annotated type catalogue of land snails collected from Taiwan (Formosa) in the Natural History Museum, London</article-title><source>Zookeys</source><day>23</day><month>7</month><year>2014</year><volume>2014</volume><issue>428</issue><fpage>1</fpage><lpage>28</lpage><pub-id pub-id-type="doi">10.3897/zookeys.428.8061</pub-id></mixed-citation></tp:treatment-meta><tp:nomenclature><label>Syn.</label><tp:taxon-name>
                                    <tp:taxon-name-part taxon-name-part-type="genus">Pupina</tp:taxon-name-part>
                                    <tp:taxon-name-part taxon-name-part-type="species">adamsi</tp:taxon-name-part>
                                </tp:taxon-name><tp:taxon-authority>Sowerby, 1878</tp:taxon-authority><tp:nomenclature-citation-list><tp:nomenclature-citation><tp:taxon-name>Pupina adamsi</tp:taxon-name><comment> Sowerby, 1878: sp. 33, pl. 4 fig. 33.</comment></tp:nomenclature-citation></tp:nomenclature-citation-list></tp:nomenclature><tp:treatment-sec sec-type="Type locality"><title>Type locality.</title><p>Isl. Formosa [Taiwan] (ex. Mus. Brit.)</p></tp:treatment-sec><tp:treatment-sec sec-type="Remarks"><title>Remarks.</title><p>The type specimen of <italic><tp:taxon-name>Pupina adamsi</tp:taxon-name></italic>, which was collected from Formosa and has been stated as being deposited in the NHM (<xref ref-type="bibr" rid="B43">Sowerby 1878</xref>), was not found.</p><!--PageBreak--></tp:treatment-sec><ref-list><ref id="B43"><mixed-citation xmlns:xlink="http://www.w3.org/1999/xlink" xlink:type="simple"><person-group><name name-style="western"><surname>Sowerby</surname><given-names>GB</given-names></name></person-group> (<year>1878</year>) Monograph of the genus <italic>Pupinidae</italic>. In: Reeve LA (Ed) Conchologia Iconica, Vol 20. L. Reeve &amp; Co., London, 10 pls. <ext-link ext-link-type="uri" xlink:href="http://www.biodiversitylibrary.org/item/34126#page/321/mode/1up" xlink:type="simple">http://www.biodiversitylibrary.org/item/34126#page/321/mode/1up</ext-link></mixed-citation></ref></ref-list></tp:taxon-treatment>
