# Supplementary material for: Annotated type catalogue of land snails collected from Taiwan (Formosa) in the Natural History Museum, London
Source: Zookeys. 2014 Jul 23;(428):1–28. doi: 10.3897/zookeys.428.8061 (PMC4140505; doi:10.3897/zookeys.428.8061)
Supplement: XML Treatment for Euphaedusa sheridani [file zookeys.428.8061-treatment11.xml]

<!DOCTYPE tp:taxon-treatment
  PUBLIC "-//TaxonX//DTD Taxonomic Treatment Publishing DTD v0 20100105//EN" "tax-treatment-NSO.dtd">
<tp:taxon-treatment xmlns:tp="http://www.plazi.org/taxpub"><tp:treatment-meta><kwd-group><label>Taxon classification</label><kwd><named-content content-type="kingdom">Animalia</named-content></kwd><kwd><named-content content-type="order">Stylommatophora</named-content></kwd><kwd><named-content content-type="family">Clausiliidae</named-content></kwd></kwd-group><mixed-citation publication-type="journal"><person-group><name><surname>Hwang</surname><given-names>Chung-Chi</given-names></name></person-group><article-title>Annotated type catalogue of land snails collected from Taiwan (Formosa) in the Natural History Museum, London</article-title><source>Zookeys</source><day>23</day><month>7</month><year>2014</year><volume>2014</volume><issue>428</issue><fpage>1</fpage><lpage>28</lpage><pub-id pub-id-type="doi">10.3897/zookeys.428.8061</pub-id></mixed-citation></tp:treatment-meta><tp:nomenclature><tp:taxon-name>
                                <tp:taxon-name-part taxon-name-part-type="genus">Euphaedusa</tp:taxon-name-part>
                                <tp:taxon-name-part taxon-name-part-type="species">sheridani</tp:taxon-name-part>
                                <object-id xmlns:xlink="http://www.w3.org/1999/xlink" xlink:type="simple">http://www.taibif.tw/en/catalogue_of_life/page/c4cf-3a16-c980-f269-6ba0-090e-dccb-2c8d-namecode-316614</object-id>
                            </tp:taxon-name><tp:taxon-authority>(Pfeiffer, 1866)</tp:taxon-authority><xref ref-type="fig" rid="F1">Figure 1I</xref><tp:nomenclature-citation-list><tp:nomenclature-citation><tp:taxon-name>Clausilia sheridani</tp:taxon-name><comment> Pfeiffer, 1866: 830–831. [1865] (Apr. 1866).</comment></tp:nomenclature-citation><tp:nomenclature-citation><tp:taxon-name>Euphaedusa sheridani</tp:taxon-name><comment>, <xref ref-type="bibr" rid="B48">Yen 1939</xref>: 107, pl. 10, fig. 54.</comment></tp:nomenclature-citation></tp:nomenclature-citation-list></tp:nomenclature><tp:treatment-sec sec-type="Type locality"><title>Type locality.</title><p>Formosa [Taiwan] (Swinhoe).</p></tp:treatment-sec><tp:treatment-sec sec-type="Material examined"><title>Material examined.</title><p><italic>Lectotype</italic>. Formosa, coll. Swinhoe, from collection of H. Cuming NHMUK 20040589/1), new designation, 16.0 × 3.5 mm, whorls 10.</p><p><italic>Paralectotypes</italic>. Formosa, coll. Swinhoe, from collection of H. Cuming (NHMUK 20040589/2–4, 3 shells; NHMUK 20040589/5, 1 shell, non <italic>sheridani</italic>).</p></tp:treatment-sec><tp:treatment-sec sec-type="Remarks"><title>Remarks.</title><p><xref ref-type="bibr" rid="B36">Pfeiffer (1866)</xref> described a variety with a projecting peristome inside, a narrowed aperture and an inconspicuous inferior lamella. Among the five specimens found, two shells are typical <italic>sheridani</italic> and two shells are of variety. The variations observed in the variety are caused by the thickened callus in the aperture of the fully matured shells. The original description gives a range of shell dimensions.</p><p>The largest specimen corresponds well in size with the measurements of <xref ref-type="bibr" rid="B36">Pfeiffer (1866)</xref>. It is here selected as the lectotype for the stabilization of the name (<xref ref-type="bibr" rid="B25">ICZN 1999</xref>: Art. 74). The specimen NHMUK 20040589/5 has similar shell dimensions, but it differs from the other four in having a thin and brownish corneous exterior, a shinier surface, finer striation, a less expanded peristome, a non-protruding aperture and a superior lamella not connected to the spiral lamella. This specimen is closely resembles <italic><tp:taxon-name>Euphaedusa aculus</tp:taxon-name></italic> (Benson, 1842) allies but is not a true <italic><tp:taxon-name>Euphaedusa sheridani</tp:taxon-name></italic>. Because this specimen was examined by Pfeiffer, it should be included in the type series (<xref ref-type="bibr" rid="B25">ICZN 1999</xref>: Art. 72.4, 73.2). This specimen is still designated as a paralectotype.</p></tp:treatment-sec><tp:treatment-sec><!--Section generated to contain objects referenced in tp:taxon-treatment.--><fig id="F1" position="float" orientation="portrait"><label>Figure 1.</label><caption><p><bold>A</bold> <italic><tp:taxon-name>Cyclotus taivanus</tp:taxon-name></italic> H. Adams, 1870, lectotype NHMUK 1871.1.20.9/1 <bold>B</bold> <italic><tp:taxon-name>Platyrhaphe minutus</tp:taxon-name></italic> (H. Adams, 1866), lectotype NHMUK 1866.5.9.6/1 <bold>C</bold> <italic><tp:taxon-name>Platyrhaphe swinhoei</tp:taxon-name></italic> (H. Adams, 1866), lectotype NHMUK 1866.5.9.7/10 <bold>D</bold> <italic><tp:taxon-name>Ptychopoma wilsoni</tp:taxon-name></italic> (Pfeiffer, 1866), lectotype NHMUK 20040584/1 <bold>E</bold> <italic><tp:taxon-name>Chamalycaeus hungerfordianus</tp:taxon-name></italic> (Nevill, 1881), possible syntype NHMUK 1891.3.17.790 <bold>F</bold> <italic><tp:taxon-name>Dioryx swinhoei</tp:taxon-name></italic> (H. Adams, 1866), lectotype NHMUK 1866.5.9.8/1 <bold>G</bold> <italic><tp:taxon-name>Pupinella swinhoei</tp:taxon-name></italic> (H. Adams, 1866), lectotype NHMUK 1866.5.9.15/1 <bold>H</bold> <italic><tp:taxon-name>Pupinella swinhoei</tp:taxon-name></italic> syn. <italic><tp:taxon-name>Pupinopsis morrisonia</tp:taxon-name></italic> H. Adams, 1872, lectotype NHMUK 1871.1.20.16/1 <bold>I</bold> <italic><tp:taxon-name>Euphaedusa sheridani</tp:taxon-name></italic> (Pfeiffer, 1866), lectotype NHMUK 20040589/1 <bold>J</bold> <italic><tp:taxon-name>Hemiphaedusa exilis</tp:taxon-name></italic> (H. Adams, 1866), lectotype NHMUK 1866.5.9.4/1 <bold>K</bold> <italic><tp:taxon-name>Hemiphaedusa similaris</tp:taxon-name></italic> (H. Adams, 1867), lectotype NHMUK 1878.1.28.10/1. Scale bars = 5 mm, unless otherwise specified above the bar.</p></caption><graphic xmlns:xlink="http://www.w3.org/1999/xlink" xlink:href="zookeys-428-001-g001.jpg" position="float" orientation="portrait" xlink:type="simple"/></fig></tp:treatment-sec><ref-list><ref id="B48"><mixed-citation xmlns:xlink="http://www.w3.org/1999/xlink" xlink:type="simple"><person-group><name name-style="western"><surname>Yen</surname><given-names>TC</given-names></name></person-group> (<year>1939</year>) <article-title>Die chinesischen land-und Süßwasser-Gastropoden des Natur-Museums Senckenberg.</article-title><source>Abhandlungen der Senckenbergischen Naturforschenden Gesellschaft</source><volume>444</volume>: <fpage>1</fpage>–<lpage>235</lpage>.</mixed-citation></ref><ref id="B36"><mixed-citation xmlns:xlink="http://www.w3.org/1999/xlink" xlink:type="simple"><person-group><name name-style="western"><surname>Pfeiffer</surname><given-names>L</given-names></name></person-group> (<year>1866</year>) <article-title>Descriptions of thirteen new species of land-shells from Formosa, in the collection of the late Hugh Cuming, collected by Mr. Robert Swinhoe, Vice-Consul of that island.</article-title><source>Proceedings of the Zoological Society of London</source><volume>1865</volume>: <fpage>828</fpage>–<lpage>831</lpage>. <ext-link ext-link-type="uri" xlink:href="http://www.biodiversitylibrary.org/item/90412#page/944/mode/1up" xlink:type="simple">http://www.biodiversitylibrary.org/item/90412#page/944/mode/1up</ext-link></mixed-citation></ref><ref id="B25"><mixed-citation xmlns:xlink="http://www.w3.org/1999/xlink" xlink:type="simple"><institution xlink:type="simple">ICZN</institution> (<year>1999</year>) International Code of Zoological Nomenclature. 4th Edition. The International Trust for Zoological Nomenclature, London. <ext-link ext-link-type="uri" xlink:href="http://www.nhm.ac.uk/hosted-sites/iczn/code/" xlink:type="simple">http://www.nhm.ac.uk/hosted-sites/iczn/code/</ext-link></mixed-citation></ref></ref-list></tp:taxon-treatment>
