# Supplementary material for: Annotated type catalogue of land snails collected from Taiwan (Formosa) in the Natural History Museum, London
Source: Zookeys. 2014 Jul 23;(428):1–28. doi: 10.3897/zookeys.428.8061 (PMC4140505; doi:10.3897/zookeys.428.8061)
Supplement: XML Treatment for Hemiphaedusa exilis [file zookeys.428.8061-treatment12.xml]

<!DOCTYPE tp:taxon-treatment
  PUBLIC "-//TaxonX//DTD Taxonomic Treatment Publishing DTD v0 20100105//EN" "tax-treatment-NSO.dtd">
<tp:taxon-treatment xmlns:tp="http://www.plazi.org/taxpub"><tp:treatment-meta><kwd-group><label>Taxon classification</label><kwd><named-content content-type="kingdom">Animalia</named-content></kwd><kwd><named-content content-type="order">Stylommatophora</named-content></kwd><kwd><named-content content-type="family">Clausiliidae</named-content></kwd></kwd-group><mixed-citation publication-type="journal"><person-group><name><surname>Hwang</surname><given-names>Chung-Chi</given-names></name></person-group><article-title>Annotated type catalogue of land snails collected from Taiwan (Formosa) in the Natural History Museum, London</article-title><source>Zookeys</source><day>23</day><month>7</month><year>2014</year><volume>2014</volume><issue>428</issue><fpage>1</fpage><lpage>28</lpage><pub-id pub-id-type="doi">10.3897/zookeys.428.8061</pub-id></mixed-citation></tp:treatment-meta><tp:nomenclature><tp:taxon-name>
                                <tp:taxon-name-part taxon-name-part-type="genus">Hemiphaedusa</tp:taxon-name-part>
                                <tp:taxon-name-part taxon-name-part-type="species">exilis</tp:taxon-name-part>
                                <object-id xmlns:xlink="http://www.w3.org/1999/xlink" xlink:type="simple">http://www.taibif.tw/en/catalogue_of_life/page/4ac5-7dd6-1c05-dee6-b6a0-6f0e-a9a7-710b-namecode-316633</object-id>
                            </tp:taxon-name><tp:taxon-authority>(H. Adams, 1866)</tp:taxon-authority><xref ref-type="fig" rid="F1">Figure 1J</xref><tp:nomenclature-citation-list><tp:nomenclature-citation><tp:taxon-name>Clausilia (Laciniaria) exilis</tp:taxon-name><comment> H. Adams, 1866: 317, pl. 33 fig. 6.</comment></tp:nomenclature-citation><tp:nomenclature-citation><tp:taxon-name>Hemiphaedusa exilis</tp:taxon-name><comment>, <xref ref-type="bibr" rid="B27">Kuroda 1941</xref>: 140.</comment></tp:nomenclature-citation></tp:nomenclature-citation-list></tp:nomenclature><tp:treatment-sec sec-type="Type locality"><title>Type locality.</title><p>Tamsui, Formosa [Danshui, New Taipei City] (Swinhoe).</p><!--PageBreak--></tp:treatment-sec><tp:treatment-sec sec-type="Material examined"><title>Material examined.</title><p><italic>Lectotype</italic>. Formosa, coll. Swinhoe (NHMUK 1866.5.9.4/1), new designation, 27.0 × 7.1 mm, whorls 10.</p><p><italic>Paralectotypes</italic>. Formosa, coll. Swinhoe (NHMUK 1866.5.9.4/2–3, 2 shells). Formosa, from collection of H. Adams (NHMUK 1878.1.28.207, 2 shells).</p></tp:treatment-sec><tp:treatment-sec sec-type="Remarks"><title>Remarks.</title><p><xref ref-type="bibr" rid="B1">Adams (1866)</xref> described the locality as Tamsui, Formosa, but the original label has only "Formosa". The specimen corresponding well in size with the measurements of <xref ref-type="bibr" rid="B1">H. Adams (1866)</xref> is designated as the lectotype for the stabilization of the name (<xref ref-type="bibr" rid="B25">ICZN 1999</xref>: Art. 74).</p></tp:treatment-sec><tp:treatment-sec><!--Section generated to contain objects referenced in tp:taxon-treatment.--><fig id="F1" position="float" orientation="portrait"><label>Figure 1.</label><caption><p><bold>A</bold> <italic><tp:taxon-name>Cyclotus taivanus</tp:taxon-name></italic> H. Adams, 1870, lectotype NHMUK 1871.1.20.9/1 <bold>B</bold> <italic><tp:taxon-name>Platyrhaphe minutus</tp:taxon-name></italic> (H. Adams, 1866), lectotype NHMUK 1866.5.9.6/1 <bold>C</bold> <italic><tp:taxon-name>Platyrhaphe swinhoei</tp:taxon-name></italic> (H. Adams, 1866), lectotype NHMUK 1866.5.9.7/10 <bold>D</bold> <italic><tp:taxon-name>Ptychopoma wilsoni</tp:taxon-name></italic> (Pfeiffer, 1866), lectotype NHMUK 20040584/1 <bold>E</bold> <italic><tp:taxon-name>Chamalycaeus hungerfordianus</tp:taxon-name></italic> (Nevill, 1881), possible syntype NHMUK 1891.3.17.790 <bold>F</bold> <italic><tp:taxon-name>Dioryx swinhoei</tp:taxon-name></italic> (H. Adams, 1866), lectotype NHMUK 1866.5.9.8/1 <bold>G</bold> <italic><tp:taxon-name>Pupinella swinhoei</tp:taxon-name></italic> (H. Adams, 1866), lectotype NHMUK 1866.5.9.15/1 <bold>H</bold> <italic><tp:taxon-name>Pupinella swinhoei</tp:taxon-name></italic> syn. <italic><tp:taxon-name>Pupinopsis morrisonia</tp:taxon-name></italic> H. Adams, 1872, lectotype NHMUK 1871.1.20.16/1 <bold>I</bold> <italic><tp:taxon-name>Euphaedusa sheridani</tp:taxon-name></italic> (Pfeiffer, 1866), lectotype NHMUK 20040589/1 <bold>J</bold> <italic><tp:taxon-name>Hemiphaedusa exilis</tp:taxon-name></italic> (H. Adams, 1866), lectotype NHMUK 1866.5.9.4/1 <bold>K</bold> <italic><tp:taxon-name>Hemiphaedusa similaris</tp:taxon-name></italic> (H. Adams, 1867), lectotype NHMUK 1878.1.28.10/1. Scale bars = 5 mm, unless otherwise specified above the bar.</p></caption><graphic xmlns:xlink="http://www.w3.org/1999/xlink" xlink:href="zookeys-428-001-g001.jpg" position="float" orientation="portrait" xlink:type="simple"/></fig></tp:treatment-sec><ref-list><ref id="B27"><mixed-citation xmlns:xlink="http://www.w3.org/1999/xlink" xlink:type="simple"><person-group><name name-style="western"><surname>Kuroda</surname><given-names>T</given-names></name></person-group> (<year>1941</year>) <article-title>A catalogue of molluscan shells from Taiwan (Formosa), with description of new species.</article-title><source>Memoirs of the Faculty of Science and Agriculture Taihoku Imperial University</source><volume>12</volume>: <fpage>65</fpage>–<lpage>216</lpage>.</mixed-citation></ref><ref id="B1"><mixed-citation xmlns:xlink="http://www.w3.org/1999/xlink" xlink:type="simple"><person-group><name name-style="western"><surname>Adams</surname><given-names>H</given-names></name></person-group> (<year>1866</year>) <article-title>Descriptions of fifteen new species land and freshwater shells from Formosa, collected by Robert Swinhoe, Esq., Consul at Taiwan in that island.</article-title><source>Proceedings of the Zoological Society of London</source><volume>1866</volume>: <fpage>316</fpage>–<lpage>319</lpage>. <ext-link ext-link-type="uri" xlink:href="http://www.biodiversitylibrary.org/item/90954#page/402/mode/1up" xlink:type="simple">http://www.biodiversitylibrary.org/item/90954#page/402/mode/1up</ext-link></mixed-citation></ref><ref id="B25"><mixed-citation xmlns:xlink="http://www.w3.org/1999/xlink" xlink:type="simple"><institution xlink:type="simple">ICZN</institution> (<year>1999</year>) International Code of Zoological Nomenclature. 4th Edition. The International Trust for Zoological Nomenclature, London. <ext-link ext-link-type="uri" xlink:href="http://www.nhm.ac.uk/hosted-sites/iczn/code/" xlink:type="simple">http://www.nhm.ac.uk/hosted-sites/iczn/code/</ext-link></mixed-citation></ref></ref-list></tp:taxon-treatment>
