# Supplementary material for: Annotated type catalogue of land snails collected from Taiwan (Formosa) in the Natural History Museum, London
Source: Zookeys. 2014 Jul 23;(428):1–28. doi: 10.3897/zookeys.428.8061 (PMC4140505; doi:10.3897/zookeys.428.8061)
Supplement: XML Treatment for Videnoida shermani [file zookeys.428.8061-treatment17.xml]

<!DOCTYPE tp:taxon-treatment
  PUBLIC "-//TaxonX//DTD Taxonomic Treatment Publishing DTD v0 20100105//EN" "tax-treatment-NSO.dtd">
<tp:taxon-treatment xmlns:tp="http://www.plazi.org/taxpub"><tp:treatment-meta><kwd-group><label>Taxon classification</label><kwd><named-content content-type="kingdom">Animalia</named-content></kwd><kwd><named-content content-type="order">Stylommatophora</named-content></kwd><kwd><named-content content-type="family">Trochomorphidae</named-content></kwd></kwd-group><mixed-citation publication-type="journal"><person-group><name><surname>Hwang</surname><given-names>Chung-Chi</given-names></name></person-group><article-title>Annotated type catalogue of land snails collected from Taiwan (Formosa) in the Natural History Museum, London</article-title><source>Zookeys</source><day>23</day><month>7</month><year>2014</year><volume>2014</volume><issue>428</issue><fpage>1</fpage><lpage>28</lpage><pub-id pub-id-type="doi">10.3897/zookeys.428.8061</pub-id></mixed-citation></tp:treatment-meta><tp:nomenclature><tp:taxon-name>
                                <tp:taxon-name-part taxon-name-part-type="genus">Videnoida</tp:taxon-name-part>
                                <tp:taxon-name-part taxon-name-part-type="species">shermani</tp:taxon-name-part>
                                <object-id xmlns:xlink="http://www.w3.org/1999/xlink" xlink:type="simple">http://www.taibif.tw/en/catalogue_of_life/page/af4c-5a14-6587-4495-c500-e4ba-0b5f-8a08-namecode-316729</object-id>
                            </tp:taxon-name><tp:taxon-authority>(Pfeiffer, 1866)</tp:taxon-authority><xref ref-type="fig" rid="F2">Figure 2D</xref><tp:nomenclature-citation-list><tp:nomenclature-citation><tp:taxon-name>Helix shermani</tp:taxon-name><comment> Pfeiffer, 1866: 828, pl. 46 fig. 5. [1865] (Apr. 1866).</comment></tp:nomenclature-citation><tp:nomenclature-citation><tp:taxon-name>Videnoida shermani</tp:taxon-name><comment>, <xref ref-type="bibr" rid="B10">Chang 1994</xref>: 17.</comment></tp:nomenclature-citation></tp:nomenclature-citation-list></tp:nomenclature><tp:treatment-sec sec-type="Type locality"><title>Type locality.</title><p>Formosa [Taiwan] (Swinhoe).</p></tp:treatment-sec><tp:treatment-sec sec-type="Material examined"><title>Material examined.</title><p><italic>Lectotype</italic>. Formosa, coll. Swinhoe, from collection of H. Cuming (NHMUK 20040584/1), new designation, 8.7 × 19.3 mm, whorls 7.</p><p><italic>Paralectotypes</italic>. Formosa, coll. Swinhoe, from collection of H. Cuming (NHMUK 20040584/2–3, 2 shells).</p></tp:treatment-sec><tp:treatment-sec sec-type="Remarks"><title>Remarks.</title><p>The largest specimen mostly similar to the illustration in <xref ref-type="bibr" rid="B36">Pfeiffer (1866)</xref> is designated as the lectotype.</p></tp:treatment-sec><tp:treatment-sec><!--Section generated to contain objects referenced in tp:taxon-treatment.--><fig id="F2" position="float" orientation="portrait"><label>Figure 2.</label><caption><p><bold>A</bold> <italic><tp:taxon-name>Oospira formosensis</tp:taxon-name></italic> (H. Adams, 1866), lectotype NHMUK 1866.5.9.5/1 <bold>B</bold> <italic><tp:taxon-name>Oospira swinhoei</tp:taxon-name></italic> (Pfeiffer, 1866), lectotype NHMUK 20040583/1 <bold>C</bold> <italic><tp:taxon-name>Elma swinhoei</tp:taxon-name></italic> (H. Adams, 1866), lectotype NHMUK 1866.5.9.14/1 <bold>D</bold> <italic><tp:taxon-name>Videnoida shermani</tp:taxon-name></italic> (Pfeiffer, 1866), lectotype NHMUK 20040584/1 <bold>E</bold> <italic><tp:taxon-name>Petalochlamys formosanus</tp:taxon-name></italic> (Schmacker &amp; Boettger, 1891) syn. <italic><tp:taxon-name>Petalochlamys hypograpta</tp:taxon-name></italic> Godwin-Austen, 1907, holotype NHMUK 1903.7.1.1713 <bold>F</bold> <italic><tp:taxon-name>Petalochlamys vesta</tp:taxon-name></italic> (Pfeiffer, 1866), lectotype NHMUK 20040580 <bold>G</bold> <italic><tp:taxon-name>Ovachlamys fulgens</tp:taxon-name></italic> (Gude, 1900) syn. <italic><tp:taxon-name>Lamprocystis fulgida</tp:taxon-name></italic> Godwin-Austen, 1907, holotype NHMUK 1903.7.1.1714 <bold>H</bold> <italic><tp:taxon-name>Aegista fulvicans</tp:taxon-name></italic> (H. Adams, 1866), lectotype NHMUK 1866.5.9.10/1 <bold>I</bold> <italic><tp:taxon-name>Aegista granti</tp:taxon-name></italic> (Pfeiffer, 1866), lectotype NHMUK 20040579. Scale bars = 5 mm.</p></caption><graphic xmlns:xlink="http://www.w3.org/1999/xlink" xlink:href="zookeys-428-001-g002.jpg" position="float" orientation="portrait" xlink:type="simple"/></fig></tp:treatment-sec><ref-list><ref id="B10"><mixed-citation xmlns:xlink="http://www.w3.org/1999/xlink" xlink:type="simple"><person-group><name name-style="western"><surname>Chang</surname><given-names>KM</given-names></name></person-group> (<year>1994</year>) <article-title>Anatomy of <italic>Aegista (Plectotropis) lautsi</italic> (Schmacker &amp; Boettger) from Taiwan and its systematics (Pulmonata: Bradybaenidae).</article-title><source>Bulletin of Malacology</source><volume>18</volume>: <fpage>13</fpage>–<lpage>20</lpage>.</mixed-citation></ref><ref id="B36"><mixed-citation xmlns:xlink="http://www.w3.org/1999/xlink" xlink:type="simple"><person-group><name name-style="western"><surname>Pfeiffer</surname><given-names>L</given-names></name></person-group> (<year>1866</year>) <article-title>Descriptions of thirteen new species of land-shells from Formosa, in the collection of the late Hugh Cuming, collected by Mr. Robert Swinhoe, Vice-Consul of that island.</article-title><source>Proceedings of the Zoological Society of London</source><volume>1865</volume>: <fpage>828</fpage>–<lpage>831</lpage>. <ext-link ext-link-type="uri" xlink:href="http://www.biodiversitylibrary.org/item/90412#page/944/mode/1up" xlink:type="simple">http://www.biodiversitylibrary.org/item/90412#page/944/mode/1up</ext-link></mixed-citation></ref></ref-list></tp:taxon-treatment>
