# Supplementary material for: Annotated type catalogue of land snails collected from Taiwan (Formosa) in the Natural History Museum, London
Source: Zookeys. 2014 Jul 23;(428):1–28. doi: 10.3897/zookeys.428.8061 (PMC4140505; doi:10.3897/zookeys.428.8061)
Supplement: XML Treatment for Lamprocystis fulgida [file zookeys.428.8061-treatment20.xml]

<!DOCTYPE tp:taxon-treatment
  PUBLIC "-//TaxonX//DTD Taxonomic Treatment Publishing DTD v0 20100105//EN" "tax-treatment-NSO.dtd">
<tp:taxon-treatment xmlns:tp="http://www.plazi.org/taxpub"><tp:treatment-meta><kwd-group><label>Taxon classification</label><kwd><named-content content-type="kingdom">Animalia</named-content></kwd><kwd><named-content content-type="order">Stylommatophora</named-content></kwd><kwd><named-content content-type="family">Ariophantidae</named-content></kwd></kwd-group><mixed-citation publication-type="journal"><person-group><name><surname>Hwang</surname><given-names>Chung-Chi</given-names></name></person-group><article-title>Annotated type catalogue of land snails collected from Taiwan (Formosa) in the Natural History Museum, London</article-title><source>Zookeys</source><day>23</day><month>7</month><year>2014</year><volume>2014</volume><issue>428</issue><fpage>1</fpage><lpage>28</lpage><pub-id pub-id-type="doi">10.3897/zookeys.428.8061</pub-id></mixed-citation></tp:treatment-meta><tp:nomenclature><label>Syn.</label><tp:taxon-name>
                                    <tp:taxon-name-part taxon-name-part-type="genus">Lamprocystis</tp:taxon-name-part>
                                    <tp:taxon-name-part taxon-name-part-type="species">fulgida</tp:taxon-name-part>
                                    <object-id xmlns:xlink="http://www.w3.org/1999/xlink" xlink:type="simple">http://www.taibif.tw/en/catalogue_of_life/page/6f48-0a31-58ff-26e8-8637-e924-fbe9-9a3a-namecode-316684</object-id>
                                </tp:taxon-name><tp:taxon-authority>Godwin-Austen, 1907</tp:taxon-authority><xref ref-type="fig" rid="F2">Figure 2G</xref><tp:nomenclature-citation-list><tp:nomenclature-citation><tp:taxon-name>Macrochlamys fulgens</tp:taxon-name><comment> Gude, 1900: 75, pl. 8 figs. 24–26.</comment></tp:nomenclature-citation><tp:nomenclature-citation><tp:taxon-name>Lamprocystis</tp:taxon-name><comment> ? <italic>fulgida</italic> Godwin-Austen, 1907: 214, pl. 115 figs. 3–3f, pl. 116 figs. 6–6a.</comment></tp:nomenclature-citation></tp:nomenclature-citation-list></tp:nomenclature><tp:treatment-sec sec-type="Type locality"><title>Type locality.</title><p>South Formosa [southern Taiwan] (Hirase)</p></tp:treatment-sec><tp:treatment-sec sec-type="Material examined"><title>Material examined.</title><p><italic>Holotype</italic> of <italic><tp:taxon-name>Lamprocystis fulgida</tp:taxon-name></italic>. South Formosa, from collection of Hirase (NHMUK 1903.7.1.1714), designated by monotypy, 4 × 7.3 mm, whorls 4.5.</p></tp:treatment-sec><tp:treatment-sec sec-type="Remarks"><title>Remarks.</title><p><xref ref-type="bibr" rid="B15">Godwin-Austen (1907)</xref> described the specimen as being 9.75 mm in shell width. By comparing his measurement with mine, I concluded that his was probably an inadvertent error.</p><!--PageBreak--></tp:treatment-sec><tp:treatment-sec><!--Section generated to contain objects referenced in tp:taxon-treatment.--><fig id="F2" position="float" orientation="portrait"><label>Figure 2.</label><caption><p><bold>A</bold> <italic><tp:taxon-name>Oospira formosensis</tp:taxon-name></italic> (H. Adams, 1866), lectotype NHMUK 1866.5.9.5/1 <bold>B</bold> <italic><tp:taxon-name>Oospira swinhoei</tp:taxon-name></italic> (Pfeiffer, 1866), lectotype NHMUK 20040583/1 <bold>C</bold> <italic><tp:taxon-name>Elma swinhoei</tp:taxon-name></italic> (H. Adams, 1866), lectotype NHMUK 1866.5.9.14/1 <bold>D</bold> <italic><tp:taxon-name>Videnoida shermani</tp:taxon-name></italic> (Pfeiffer, 1866), lectotype NHMUK 20040584/1 <bold>E</bold> <italic><tp:taxon-name>Petalochlamys formosanus</tp:taxon-name></italic> (Schmacker &amp; Boettger, 1891) syn. <italic><tp:taxon-name>Petalochlamys hypograpta</tp:taxon-name></italic> Godwin-Austen, 1907, holotype NHMUK 1903.7.1.1713 <bold>F</bold> <italic><tp:taxon-name>Petalochlamys vesta</tp:taxon-name></italic> (Pfeiffer, 1866), lectotype NHMUK 20040580 <bold>G</bold> <italic><tp:taxon-name>Ovachlamys fulgens</tp:taxon-name></italic> (Gude, 1900) syn. <italic><tp:taxon-name>Lamprocystis fulgida</tp:taxon-name></italic> Godwin-Austen, 1907, holotype NHMUK 1903.7.1.1714 <bold>H</bold> <italic><tp:taxon-name>Aegista fulvicans</tp:taxon-name></italic> (H. Adams, 1866), lectotype NHMUK 1866.5.9.10/1 <bold>I</bold> <italic><tp:taxon-name>Aegista granti</tp:taxon-name></italic> (Pfeiffer, 1866), lectotype NHMUK 20040579. Scale bars = 5 mm.</p></caption><graphic xmlns:xlink="http://www.w3.org/1999/xlink" xlink:href="zookeys-428-001-g002.jpg" position="float" orientation="portrait" xlink:type="simple"/></fig></tp:treatment-sec><ref-list><ref id="B15"><mixed-citation xmlns:xlink="http://www.w3.org/1999/xlink" xlink:type="simple"><person-group><name name-style="western"><surname>Godwin-Austen</surname><given-names>HH</given-names></name></person-group> (<year>1907</year>) Land and Freshwater Mollusca of India, Including South Arabia, Baluchistan, Afghanistan, Kashmir, Nepal, Burmah, Pegu, Tenasserim, Malay Peninsula, Ceylon, and Other Islands of the Indian Ocean. Vol. 2, part 10. Taylor and Francis, London, 147–238.</mixed-citation></ref></ref-list></tp:taxon-treatment>
