# Supplementary material for: Annotated type catalogue of land snails collected from Taiwan (Formosa) in the Natural History Museum, London
Source: Zookeys. 2014 Jul 23;(428):1–28. doi: 10.3897/zookeys.428.8061 (PMC4140505; doi:10.3897/zookeys.428.8061)
Supplement: XML Treatment for Acusta toyenmongaiensis [file zookeys.428.8061-treatment25.xml]

<!DOCTYPE tp:taxon-treatment
  PUBLIC "-//TaxonX//DTD Taxonomic Treatment Publishing DTD v0 20100105//EN" "tax-treatment-NSO.dtd">
<tp:taxon-treatment xmlns:tp="http://www.plazi.org/taxpub"><tp:treatment-meta><kwd-group><label>Taxon classification</label><kwd><named-content content-type="kingdom">Animalia</named-content></kwd><kwd><named-content content-type="order">Stylommatophora</named-content></kwd><kwd><named-content content-type="family">Bradybaenidae</named-content></kwd></kwd-group><mixed-citation publication-type="journal"><person-group><name><surname>Hwang</surname><given-names>Chung-Chi</given-names></name></person-group><article-title>Annotated type catalogue of land snails collected from Taiwan (Formosa) in the Natural History Museum, London</article-title><source>Zookeys</source><day>23</day><month>7</month><year>2014</year><volume>2014</volume><issue>428</issue><fpage>1</fpage><lpage>28</lpage><pub-id pub-id-type="doi">10.3897/zookeys.428.8061</pub-id></mixed-citation></tp:treatment-meta><tp:nomenclature><tp:taxon-name>
                                <tp:taxon-name-part taxon-name-part-type="genus">Acusta</tp:taxon-name-part>
                                <tp:taxon-name-part taxon-name-part-type="species">toyenmongaiensis</tp:taxon-name-part>
                            </tp:taxon-name><tp:taxon-authority>Rolle, 1911</tp:taxon-authority><tp:nomenclature-citation-list><tp:nomenclature-citation><tp:taxon-name>Acusta toyenmongaiensis</tp:taxon-name><comment> Rolle, 1911: 32.</comment></tp:nomenclature-citation></tp:nomenclature-citation-list></tp:nomenclature><tp:treatment-sec sec-type="Type locality"><title>Type locality.</title><p>Toyenmongai, Formosa [Dong-yuan-men-jie, Tainan = central area of modern-day Tainan City] (Rolle?)</p></tp:treatment-sec><tp:treatment-sec sec-type="Material examined"><title>Material examined.</title><p><italic>Lectotype</italic>. Toyenmongai, Formosa (SMF 7405), designated by <xref ref-type="bibr" rid="B53">Zilch (1968</xref>, pl. 7, fig. 27).</p><p><italic>Paralectotypes</italic>. Formosa (NHMUK 1912.8.16.131–133, 3 shells, “original specimen”), 11.3–12.3 × 13.3–14.2 mm, whorls 5.25–5.5. Also in SMF.</p><!--PageBreak--><!--PageBreak--></tp:treatment-sec><ref-list><ref id="B53"><mixed-citation xmlns:xlink="http://www.w3.org/1999/xlink" xlink:type="simple"><person-group><name name-style="western"><surname>Zilch</surname><given-names>A</given-names></name></person-group> (<year>1968</year>) <article-title>Die Typen und Typoide des Natur-Museums Senckenberg, 41: Mollusca, Bradybaenidae, Bradybaeninae.</article-title><source>Archiv für Molluskenkunde</source><volume>98</volume>: <fpage>155</fpage>–<lpage>212</lpage>.</mixed-citation></ref></ref-list></tp:taxon-treatment>
