# Supplementary material for: Annotated type catalogue of land snails collected from Taiwan (Formosa) in the Natural History Museum, London
Source: Zookeys. 2014 Jul 23;(428):1–28. doi: 10.3897/zookeys.428.8061 (PMC4140505; doi:10.3897/zookeys.428.8061)
Supplement: XML Treatment for Dolicheulota formosensis [file zookeys.428.8061-treatment27.xml]

<!DOCTYPE tp:taxon-treatment
  PUBLIC "-//TaxonX//DTD Taxonomic Treatment Publishing DTD v0 20100105//EN" "tax-treatment-NSO.dtd">
<tp:taxon-treatment xmlns:tp="http://www.plazi.org/taxpub"><tp:treatment-meta><kwd-group><label>Taxon classification</label><kwd><named-content content-type="kingdom">Animalia</named-content></kwd><kwd><named-content content-type="order">Stylommatophora</named-content></kwd><kwd><named-content content-type="family">Bradybaenidae</named-content></kwd></kwd-group><mixed-citation publication-type="journal"><person-group><name><surname>Hwang</surname><given-names>Chung-Chi</given-names></name></person-group><article-title>Annotated type catalogue of land snails collected from Taiwan (Formosa) in the Natural History Museum, London</article-title><source>Zookeys</source><day>23</day><month>7</month><year>2014</year><volume>2014</volume><issue>428</issue><fpage>1</fpage><lpage>28</lpage><pub-id pub-id-type="doi">10.3897/zookeys.428.8061</pub-id></mixed-citation></tp:treatment-meta><tp:nomenclature><tp:taxon-name>
                                <tp:taxon-name-part taxon-name-part-type="genus">Dolicheulota</tp:taxon-name-part>
                                <tp:taxon-name-part taxon-name-part-type="species">formosensis</tp:taxon-name-part>
                                <object-id xmlns:xlink="http://www.w3.org/1999/xlink" xlink:type="simple">http://www.taibif.tw/en/catalogue_of_life/page/d4d5-9c75-7cde-9aa3-c80d-6ae0-ec2b-eda7-namecode-316574</object-id>
                            </tp:taxon-name><tp:taxon-authority>(H. Adams, 1866)</tp:taxon-authority><xref ref-type="fig" rid="F3">Figure 3D</xref><tp:nomenclature-citation-list><tp:nomenclature-citation><tp:taxon-name>Bulimus (Amphidromus) formosensis</tp:taxon-name><comment> H. Adams, 1866: 317, pl. 33 fig. 5.</comment></tp:nomenclature-citation><tp:nomenclature-citation><tp:taxon-name>Dolicheulota formosensis</tp:taxon-name><comment>, <xref ref-type="bibr" rid="B38">Pilsbry and Hirase 1906</xref>: 735.</comment></tp:nomenclature-citation></tp:nomenclature-citation-list></tp:nomenclature><tp:treatment-sec sec-type="Type locality"><title>Type locality.</title><p>Tamsui Mountains, Formosa [Danshui, New Taipei City] (Swinhoe).</p></tp:treatment-sec><tp:treatment-sec sec-type="Material examined"><title>Material examined.</title><p><italic>Lectotype</italic>. Formosa, coll. Swinhoe (NHMUK 1866.5.9.1/1), new designation, 55.4 × 24 mm, whorls 8.</p><p><italic>Paralectotypes</italic>. Formosa, coll. Swinhoe (NHMUK 1866.5.9.1/2–3, 2 shells).</p></tp:treatment-sec><tp:treatment-sec sec-type="Remarks"><title>Remarks.</title><p><xref ref-type="bibr" rid="B1">Adams (1866)</xref> described the locality as Tamsui Mountains, Formosa, but the original label has only "Formosa". The largest specimen corresponding well in size with the measurements of H. <xref ref-type="bibr" rid="B1">Adams (1866)</xref> is designated as the lectotype for the stabilization of the name (<xref ref-type="bibr" rid="B25">ICZN 1999</xref>: Art. 74).</p><!--PageBreak--></tp:treatment-sec><tp:treatment-sec><!--Section generated to contain objects referenced in tp:taxon-treatment.--><fig id="F3" position="float" orientation="portrait"><label>Figure 3.</label><caption><p><bold>A</bold> <italic><tp:taxon-name>Pseudobuliminus incertus</tp:taxon-name></italic> (Pfeiffer, 1866), lectotype NHMUK 20040582/1 <bold>B</bold> <italic><tp:taxon-name>Acusta assimilis</tp:taxon-name></italic> (H. Adams, 1866), lectotype NHMUK 1866.5.9.11/1 <bold>C</bold> <italic><tp:taxon-name>Nesiohelix swinhoei</tp:taxon-name></italic> (Pfeiffer, 1866), lectotype NHMUK 20040585/1 <bold>D</bold> <italic><tp:taxon-name>Dolicheulota formosensis</tp:taxon-name></italic> (H. Adams, 1866), lectotype NHMUK 1866.5.9.1/1 <bold>E</bold> <italic><tp:taxon-name>Dolicheulota swinhoei</tp:taxon-name></italic> (Pfeiffer, 1866), lectotype NHMUK 20040586/1 <bold>F</bold> <italic><tp:taxon-name>Satsuma bacca</tp:taxon-name></italic> (Pfeiffer, 1866), lectotype NHMUK 20040577/1 <bold>G</bold> <italic><tp:taxon-name>Satsuma bacca</tp:taxon-name></italic> (Pfeiffer, 1866) syn. <italic><tp:taxon-name>Eulota warburgi</tp:taxon-name></italic> Gude, 1907, holotype NHMUK 1922.8.29.66 <bold>H</bold> <italic><tp:taxon-name>Satsuma bairdi</tp:taxon-name></italic> (H. Adams, 1866), lectotype NHMUK 20040587/1. Scale bars = 5 mm.</p></caption><graphic xmlns:xlink="http://www.w3.org/1999/xlink" xlink:href="zookeys-428-001-g003.jpg" position="float" orientation="portrait" xlink:type="simple"/></fig></tp:treatment-sec><ref-list><ref id="B38"><mixed-citation xmlns:xlink="http://www.w3.org/1999/xlink" xlink:type="simple"><person-group><name name-style="western"><surname>Pilsbry</surname><given-names>HA</given-names></name><name name-style="western"><surname>Hirase</surname><given-names>Y</given-names></name></person-group> (<year>1905–1906</year>) <article-title>Catalogue of the land and fresh-water Mollusca of Taiwan (Formosa).</article-title><source>Proceedings of the Academy of Natural Sciences of Philadelphia</source><volume>57</volume>: <fpage>720</fpage>–<lpage>752</lpage>. <ext-link ext-link-type="uri" xlink:href="http://www.biodiversitylibrary.org/item/30015#page/808/mode/1up" xlink:type="simple">http://www.biodiversitylibrary.org/item/30015#page/808/mode/1up</ext-link></mixed-citation></ref><ref id="B1"><mixed-citation xmlns:xlink="http://www.w3.org/1999/xlink" xlink:type="simple"><person-group><name name-style="western"><surname>Adams</surname><given-names>H</given-names></name></person-group> (<year>1866</year>) <article-title>Descriptions of fifteen new species land and freshwater shells from Formosa, collected by Robert Swinhoe, Esq., Consul at Taiwan in that island.</article-title><source>Proceedings of the Zoological Society of London</source><volume>1866</volume>: <fpage>316</fpage>–<lpage>319</lpage>. <ext-link ext-link-type="uri" xlink:href="http://www.biodiversitylibrary.org/item/90954#page/402/mode/1up" xlink:type="simple">http://www.biodiversitylibrary.org/item/90954#page/402/mode/1up</ext-link></mixed-citation></ref><ref id="B25"><mixed-citation xmlns:xlink="http://www.w3.org/1999/xlink" xlink:type="simple"><institution xlink:type="simple">ICZN</institution> (<year>1999</year>) International Code of Zoological Nomenclature. 4th Edition. The International Trust for Zoological Nomenclature, London. <ext-link ext-link-type="uri" xlink:href="http://www.nhm.ac.uk/hosted-sites/iczn/code/" xlink:type="simple">http://www.nhm.ac.uk/hosted-sites/iczn/code/</ext-link></mixed-citation></ref></ref-list></tp:taxon-treatment>
