# Supplementary material for: Annotated type catalogue of land snails collected from Taiwan (Formosa) in the Natural History Museum, London
Source: Zookeys. 2014 Jul 23;(428):1–28. doi: 10.3897/zookeys.428.8061 (PMC4140505; doi:10.3897/zookeys.428.8061)
Supplement: XML Treatment for Satsuma bacca [file zookeys.428.8061-treatment29.xml]

<!DOCTYPE tp:taxon-treatment
  PUBLIC "-//TaxonX//DTD Taxonomic Treatment Publishing DTD v0 20100105//EN" "tax-treatment-NSO.dtd">
<tp:taxon-treatment xmlns:tp="http://www.plazi.org/taxpub"><tp:treatment-meta><kwd-group><label>Taxon classification</label><kwd><named-content content-type="kingdom">Animalia</named-content></kwd><kwd><named-content content-type="order">Stylommatophora</named-content></kwd><kwd><named-content content-type="family">Camaenidae</named-content></kwd></kwd-group><mixed-citation publication-type="journal"><person-group><name><surname>Hwang</surname><given-names>Chung-Chi</given-names></name></person-group><article-title>Annotated type catalogue of land snails collected from Taiwan (Formosa) in the Natural History Museum, London</article-title><source>Zookeys</source><day>23</day><month>7</month><year>2014</year><volume>2014</volume><issue>428</issue><fpage>1</fpage><lpage>28</lpage><pub-id pub-id-type="doi">10.3897/zookeys.428.8061</pub-id></mixed-citation></tp:treatment-meta><tp:nomenclature><tp:taxon-name>
                                <tp:taxon-name-part taxon-name-part-type="genus">Satsuma</tp:taxon-name-part>
                                <tp:taxon-name-part taxon-name-part-type="species">bacca</tp:taxon-name-part>
                                <object-id xmlns:xlink="http://www.w3.org/1999/xlink" xlink:type="simple">http://www.taibif.tw/en/catalogue_of_life/page/3b47-78d4-0970-b4b4-ae3c-e171-67c8-d0cc-namecode-316610</object-id>
                            </tp:taxon-name><tp:taxon-authority>(Pfeiffer, 1866)</tp:taxon-authority><xref ref-type="fig" rid="F3">Figure 3F</xref><tp:nomenclature-citation-list><tp:nomenclature-citation><tp:taxon-name>Helix bacca</tp:taxon-name><comment> Pfeiffer, 1866: 829, pl. 46 fig. 8. [1865] (Apr. 1866).</comment></tp:nomenclature-citation><tp:nomenclature-citation><tp:taxon-name>Satsuma bacca</tp:taxon-name><comment>, <xref ref-type="bibr" rid="B40">Richardson 1985</xref>: 268.</comment></tp:nomenclature-citation><!--PageBreak--></tp:nomenclature-citation-list></tp:nomenclature><tp:treatment-sec sec-type="Type locality"><title>Type locality.</title><p>Formosa [Taiwan] (Swinhoe).</p></tp:treatment-sec><tp:treatment-sec sec-type="Material examined"><title>Material examined.</title><p><italic>Lectotype</italic> of <italic><tp:taxon-name>Helix bacca</tp:taxon-name></italic>. Formosa, coll. Swinhoe, from collection of H. Cuming (NHMUK 20040577/1), new designation, 16.6 × 24.5 mm, whorls 5.5. (<xref ref-type="fig" rid="F3">Figure 3F</xref>)</p><p><italic>Paralectotype</italic> of <italic><tp:taxon-name>Helix bacca</tp:taxon-name></italic>. Formosa, coll. Swinhoe, from collection of H. Cuming (NHMUK 20040577/2, 1 shell, immature).</p></tp:treatment-sec><tp:treatment-sec sec-type="Remarks"><title>Remarks.</title><p>This species was usually considered as a member of <italic><tp:taxon-name>Pancala</tp:taxon-name></italic> Kuroda &amp; Habe, 1949. <xref ref-type="bibr" rid="B23">Hwang (2011)</xref> transferred it to the current genus because of genital and conchological similarities. Besides, <italic><tp:taxon-name>Pancala</tp:taxon-name></italic> is preoccupied by a dipteran genus (<xref ref-type="bibr" rid="B12">Enderlein 1936</xref>). The only mature specimen is designated as lectotype.</p></tp:treatment-sec><tp:treatment-sec><!--Section generated to contain objects referenced in tp:taxon-treatment.--><fig id="F3" position="float" orientation="portrait"><label>Figure 3.</label><caption><p><bold>A</bold> <italic><tp:taxon-name>Pseudobuliminus incertus</tp:taxon-name></italic> (Pfeiffer, 1866), lectotype NHMUK 20040582/1 <bold>B</bold> <italic><tp:taxon-name>Acusta assimilis</tp:taxon-name></italic> (H. Adams, 1866), lectotype NHMUK 1866.5.9.11/1 <bold>C</bold> <italic><tp:taxon-name>Nesiohelix swinhoei</tp:taxon-name></italic> (Pfeiffer, 1866), lectotype NHMUK 20040585/1 <bold>D</bold> <italic><tp:taxon-name>Dolicheulota formosensis</tp:taxon-name></italic> (H. Adams, 1866), lectotype NHMUK 1866.5.9.1/1 <bold>E</bold> <italic><tp:taxon-name>Dolicheulota swinhoei</tp:taxon-name></italic> (Pfeiffer, 1866), lectotype NHMUK 20040586/1 <bold>F</bold> <italic><tp:taxon-name>Satsuma bacca</tp:taxon-name></italic> (Pfeiffer, 1866), lectotype NHMUK 20040577/1 <bold>G</bold> <italic><tp:taxon-name>Satsuma bacca</tp:taxon-name></italic> (Pfeiffer, 1866) syn. <italic><tp:taxon-name>Eulota warburgi</tp:taxon-name></italic> Gude, 1907, holotype NHMUK 1922.8.29.66 <bold>H</bold> <italic><tp:taxon-name>Satsuma bairdi</tp:taxon-name></italic> (H. Adams, 1866), lectotype NHMUK 20040587/1. Scale bars = 5 mm.</p></caption><graphic xmlns:xlink="http://www.w3.org/1999/xlink" xlink:href="zookeys-428-001-g003.jpg" position="float" orientation="portrait" xlink:type="simple"/></fig></tp:treatment-sec><ref-list><ref id="B40"><mixed-citation xmlns:xlink="http://www.w3.org/1999/xlink" xlink:type="simple"><person-group><name name-style="western"><surname>Richardson</surname><given-names>L</given-names></name></person-group> (<year>1985</year>) <article-title>Camaenidae: catalog of species.</article-title><source>Tryonia</source><volume>12</volume>: <fpage>1</fpage>–<lpage>479</lpage>.</mixed-citation></ref><ref id="B23"><mixed-citation xmlns:xlink="http://www.w3.org/1999/xlink" xlink:type="simple"><person-group><name name-style="western"><surname>Hwang</surname><given-names>CC</given-names></name></person-group> (<year>2011</year>) <article-title>Anatomy and taxonomy of <italic>Satsuma succincta</italic> (Adams, 1866) and <italic>Satsuma batanica pancala</italic> (Schmacker &amp; Boettger, 1891) (Gastropoda: Camaenidae) from southern Taiwan.</article-title><source>Bulletin of Malacology</source><volume>35</volume>: <fpage>1</fpage>–<lpage>11</lpage>. <ext-link ext-link-type="uri" xlink:href="http://www.airitilibrary.com/Publication/alDetailedMesh?DocID=02506378-201112-201203120006-201203120006-2-12" xlink:type="simple">http://www.airitilibrary.com/Publication/alDetailedMesh?DocID=02506378-201112-201203120006-201203120006-2-12</ext-link></mixed-citation></ref><ref id="B12"><mixed-citation xmlns:xlink="http://www.w3.org/1999/xlink" xlink:type="simple"><person-group><name name-style="western"><surname>Enderlein</surname><given-names>G</given-names></name></person-group> (<year>1936</year>) <article-title>Klassifikation der Rutiliinen.</article-title><source>Veröffentlichungen aus dem Deutschen Kolonial-und Übersee-Museum in Bremen</source><volume>1</volume>: <fpage>397</fpage>–<lpage>446</lpage>.</mixed-citation></ref></ref-list></tp:taxon-treatment>
