# Supplementary material for: Annotated type catalogue of land snails collected from Taiwan (Formosa) in the Natural History Museum, London
Source: Zookeys. 2014 Jul 23;(428):1–28. doi: 10.3897/zookeys.428.8061 (PMC4140505; doi:10.3897/zookeys.428.8061)
Supplement: XML Treatment for Eulota (Euhadra) warburgi [file zookeys.428.8061-treatment30.xml]

<!DOCTYPE tp:taxon-treatment
  PUBLIC "-//TaxonX//DTD Taxonomic Treatment Publishing DTD v0 20100105//EN" "tax-treatment-NSO.dtd">
<tp:taxon-treatment xmlns:tp="http://www.plazi.org/taxpub"><tp:treatment-meta><kwd-group><label>Taxon classification</label><kwd><named-content content-type="kingdom">Animalia</named-content></kwd><kwd><named-content content-type="order">Stylommatophora</named-content></kwd><kwd><named-content content-type="family">Bradybaenidae</named-content></kwd></kwd-group><mixed-citation publication-type="journal"><person-group><name><surname>Hwang</surname><given-names>Chung-Chi</given-names></name></person-group><article-title>Annotated type catalogue of land snails collected from Taiwan (Formosa) in the Natural History Museum, London</article-title><source>Zookeys</source><day>23</day><month>7</month><year>2014</year><volume>2014</volume><issue>428</issue><fpage>1</fpage><lpage>28</lpage><pub-id pub-id-type="doi">10.3897/zookeys.428.8061</pub-id></mixed-citation></tp:treatment-meta><tp:nomenclature><label>Syn.</label><tp:taxon-name>
                                    <tp:taxon-name-part taxon-name-part-type="genus">Eulota</tp:taxon-name-part>
                                    (<tp:taxon-name-part taxon-name-part-type="subgenus">Euhadra</tp:taxon-name-part>)
                                    <tp:taxon-name-part taxon-name-part-type="species">warburgi</tp:taxon-name-part>
                                </tp:taxon-name><tp:taxon-authority>Gude, 1907</tp:taxon-authority><xref ref-type="fig" rid="F3">Figure 3G</xref><tp:nomenclature-citation-list><tp:nomenclature-citation><tp:taxon-name>Eulota (Euhadra) warburgi</tp:taxon-name><comment> Gude, 1907: 164–165, figs. 1, 2.</comment></tp:nomenclature-citation></tp:nomenclature-citation-list></tp:nomenclature><tp:treatment-sec sec-type="Type locality"><title>Type locality.</title><p>Dunes at Long-Krau, South Formosa [coastal area of Northwest Hengchung Peninsula] (Warburg)</p></tp:treatment-sec><tp:treatment-sec sec-type="Material examined"><title>Material examined.</title><p><italic>Holotype</italic> of <italic><tp:taxon-name>Eulota (Euhadra) warburgi</tp:taxon-name></italic>. Dunes at Long-Krau, Southern Formosa, coll. Warburg, Feb. 1888, from collection of Naturhistorisches Museum, Hamburg (NHMUK 1922.8.29.66), original designation, 19.2 × 30.5 mm, whorls 5.75. (<xref ref-type="fig" rid="F3">Figure 3G</xref>)</p></tp:treatment-sec><tp:treatment-sec><!--Section generated to contain objects referenced in tp:taxon-treatment.--><fig id="F3" position="float" orientation="portrait"><label>Figure 3.</label><caption><p><bold>A</bold> <italic><tp:taxon-name>Pseudobuliminus incertus</tp:taxon-name></italic> (Pfeiffer, 1866), lectotype NHMUK 20040582/1 <bold>B</bold> <italic><tp:taxon-name>Acusta assimilis</tp:taxon-name></italic> (H. Adams, 1866), lectotype NHMUK 1866.5.9.11/1 <bold>C</bold> <italic><tp:taxon-name>Nesiohelix swinhoei</tp:taxon-name></italic> (Pfeiffer, 1866), lectotype NHMUK 20040585/1 <bold>D</bold> <italic><tp:taxon-name>Dolicheulota formosensis</tp:taxon-name></italic> (H. Adams, 1866), lectotype NHMUK 1866.5.9.1/1 <bold>E</bold> <italic><tp:taxon-name>Dolicheulota swinhoei</tp:taxon-name></italic> (Pfeiffer, 1866), lectotype NHMUK 20040586/1 <bold>F</bold> <italic><tp:taxon-name>Satsuma bacca</tp:taxon-name></italic> (Pfeiffer, 1866), lectotype NHMUK 20040577/1 <bold>G</bold> <italic><tp:taxon-name>Satsuma bacca</tp:taxon-name></italic> (Pfeiffer, 1866) syn. <italic><tp:taxon-name>Eulota warburgi</tp:taxon-name></italic> Gude, 1907, holotype NHMUK 1922.8.29.66 <bold>H</bold> <italic><tp:taxon-name>Satsuma bairdi</tp:taxon-name></italic> (H. Adams, 1866), lectotype NHMUK 20040587/1. Scale bars = 5 mm.</p></caption><graphic xmlns:xlink="http://www.w3.org/1999/xlink" xlink:href="zookeys-428-001-g003.jpg" position="float" orientation="portrait" xlink:type="simple"/></fig></tp:treatment-sec></tp:taxon-treatment>
