# Supplementary material for: Annotated type catalogue of land snails collected from Taiwan (Formosa) in the Natural History Museum, London
Source: Zookeys. 2014 Jul 23;(428):1–28. doi: 10.3897/zookeys.428.8061 (PMC4140505; doi:10.3897/zookeys.428.8061)
Supplement: XML Treatment for Satsuma succincta [file zookeys.428.8061-treatment35.xml]

<!DOCTYPE tp:taxon-treatment
  PUBLIC "-//TaxonX//DTD Taxonomic Treatment Publishing DTD v0 20100105//EN" "tax-treatment-NSO.dtd">
<tp:taxon-treatment xmlns:tp="http://www.plazi.org/taxpub"><tp:treatment-meta><kwd-group><label>Taxon classification</label><kwd><named-content content-type="kingdom">Animalia</named-content></kwd><kwd><named-content content-type="order">Stylommatophora</named-content></kwd><kwd><named-content content-type="family">Camaenidae</named-content></kwd></kwd-group><mixed-citation publication-type="journal"><person-group><name><surname>Hwang</surname><given-names>Chung-Chi</given-names></name></person-group><article-title>Annotated type catalogue of land snails collected from Taiwan (Formosa) in the Natural History Museum, London</article-title><source>Zookeys</source><day>23</day><month>7</month><year>2014</year><volume>2014</volume><issue>428</issue><fpage>1</fpage><lpage>28</lpage><pub-id pub-id-type="doi">10.3897/zookeys.428.8061</pub-id></mixed-citation></tp:treatment-meta><tp:nomenclature><tp:taxon-name>
                                    <tp:taxon-name-part taxon-name-part-type="genus">Satsuma</tp:taxon-name-part>
                                    <tp:taxon-name-part taxon-name-part-type="species">succincta</tp:taxon-name-part>
                                    <object-id xmlns:xlink="http://www.w3.org/1999/xlink" xlink:type="simple">http://www.taibif.tw/en/catalogue_of_life/page/4aa0-b629-2eb1-14c9-054a-7754-f168-a2e8-namecode-402929</object-id>
                                </tp:taxon-name><tp:taxon-authority>(H. Adams, 1866)</tp:taxon-authority><xref ref-type="fig" rid="F4">Figure 4C</xref><tp:nomenclature-citation-list><tp:nomenclature-citation><tp:taxon-name>Helix (Camaena) succincta</tp:taxon-name><comment> H. Adams, 1866: 316–317, pl. 33 figs. 4, 4a.</comment></tp:nomenclature-citation><tp:nomenclature-citation><tp:taxon-name>Satsuma succincta</tp:taxon-name><comment>, <xref ref-type="bibr" rid="B40">Richardson 1985</xref>: 273.</comment></tp:nomenclature-citation></tp:nomenclature-citation-list></tp:nomenclature><tp:treatment-sec sec-type="Type locality"><title>Type locality.</title><p>Takow, Formosa [northern Qi-Jin, Kaohsiung City] (Swinhoe).</p><!--PageBreak--></tp:treatment-sec><tp:treatment-sec sec-type="Material examined"><title>Material examined.</title><p><italic>Lectotype</italic>. Takow Mountain, Formosa, coll. Swinhoe (NHMUK 1866.5.9.9/1), new designation, 22.8 × 31.2 mm, whorls 6.5.</p><p><italic>Paralectotypes</italic>. Takow Mountain, Formosa, coll. Swinhoe (NHMUK 1866.5.9.9/2–6, 5 shells; NHMUK 1866.5.9.9/7, 1 shell, non <italic>succincta</italic>, immature shell of <italic><tp:taxon-name>Aegista lautsi branchylasis</tp:taxon-name></italic> (Schmacker &amp; Boettger, 1891)).</p></tp:treatment-sec><tp:treatment-sec sec-type="Remarks"><title>Remarks.</title><p>One of the specimens is labelled "Takow mountains" on base of shell. It is here selected as the lectotype for the stabilization of the name (<xref ref-type="bibr" rid="B25">ICZN 1999</xref>: Art. 74).</p></tp:treatment-sec><tp:treatment-sec><!--Section generated to contain objects referenced in tp:taxon-treatment.--><fig id="F4" position="float" orientation="portrait"><label>Figure 4.</label><caption><p><bold>A</bold> <italic><tp:taxon-name>Satsuma formosensis</tp:taxon-name></italic> (Pfeiffer, 1866), lectotype NHMUK 20040578 <bold>B</bold> <italic><tp:taxon-name>Satsuma mellea</tp:taxon-name></italic> (Pfeiffer, 1866), lectotype NHMUK 20040576/1 <bold>C</bold> <italic><tp:taxon-name>Satsuma succincta</tp:taxon-name></italic> (H. Adams, 1866), lectotype NHMUK 1866.5.9.9/1 <bold>D</bold> <italic><tp:taxon-name>Satsuma sphaeroconus</tp:taxon-name></italic> (Pfeiffer, 1866), lectotype NHMUK 20040575/1. Scale bars = 5 mm.</p></caption><graphic xmlns:xlink="http://www.w3.org/1999/xlink" xlink:href="zookeys-428-001-g004.jpg" position="float" orientation="portrait" xlink:type="simple"/></fig></tp:treatment-sec><ref-list><ref id="B40"><mixed-citation xmlns:xlink="http://www.w3.org/1999/xlink" xlink:type="simple"><person-group><name name-style="western"><surname>Richardson</surname><given-names>L</given-names></name></person-group> (<year>1985</year>) <article-title>Camaenidae: catalog of species.</article-title><source>Tryonia</source><volume>12</volume>: <fpage>1</fpage>–<lpage>479</lpage>.</mixed-citation></ref><ref id="B25"><mixed-citation xmlns:xlink="http://www.w3.org/1999/xlink" xlink:type="simple"><institution xlink:type="simple">ICZN</institution> (<year>1999</year>) International Code of Zoological Nomenclature. 4th Edition. The International Trust for Zoological Nomenclature, London. <ext-link ext-link-type="uri" xlink:href="http://www.nhm.ac.uk/hosted-sites/iczn/code/" xlink:type="simple">http://www.nhm.ac.uk/hosted-sites/iczn/code/</ext-link></mixed-citation></ref></ref-list></tp:taxon-treatment>
