# Supplementary material for: Annotated type catalogue of land snails collected from Taiwan (Formosa) in the Natural History Museum, London
Source: Zookeys. 2014 Jul 23;(428):1–28. doi: 10.3897/zookeys.428.8061 (PMC4140505; doi:10.3897/zookeys.428.8061)
Supplement: XML Treatment for Yakuchloritis hungerfordianus [file zookeys.428.8061-treatment36.xml]

<!DOCTYPE tp:taxon-treatment
  PUBLIC "-//TaxonX//DTD Taxonomic Treatment Publishing DTD v0 20100105//EN" "tax-treatment-NSO.dtd">
<tp:taxon-treatment xmlns:tp="http://www.plazi.org/taxpub"><tp:treatment-meta><kwd-group><label>Taxon classification</label><kwd><named-content content-type="kingdom">Animalia</named-content></kwd><kwd><named-content content-type="order">Stylommatophora</named-content></kwd><kwd><named-content content-type="family">Camaenidae</named-content></kwd></kwd-group><mixed-citation publication-type="journal"><person-group><name><surname>Hwang</surname><given-names>Chung-Chi</given-names></name></person-group><article-title>Annotated type catalogue of land snails collected from Taiwan (Formosa) in the Natural History Museum, London</article-title><source>Zookeys</source><day>23</day><month>7</month><year>2014</year><volume>2014</volume><issue>428</issue><fpage>1</fpage><lpage>28</lpage><pub-id pub-id-type="doi">10.3897/zookeys.428.8061</pub-id></mixed-citation></tp:treatment-meta><tp:nomenclature><tp:taxon-name>
                                <tp:taxon-name-part taxon-name-part-type="genus">Yakuchloritis</tp:taxon-name-part>
                                <tp:taxon-name-part taxon-name-part-type="species">hungerfordianus</tp:taxon-name-part>
                                <object-id xmlns:xlink="http://www.w3.org/1999/xlink" xlink:type="simple">http://www.taibif.tw/en/catalogue_of_life/page/ac86-40bf-dd43-3659-1e45-9174-49a8-8ff4-namecode-316613</object-id>
                            </tp:taxon-name><tp:taxon-authority>(Moellendorff, 1884)</tp:taxon-authority><tp:nomenclature-citation-list><tp:nomenclature-citation><tp:taxon-name>Helix hungerfordiana</tp:taxon-name><comment> Moellendorff, 1884: 336–337, pl. 7 fig. 7.</comment></tp:nomenclature-citation><tp:nomenclature-citation><tp:taxon-name>Yakuchloritis hungerfordianus</tp:taxon-name><comment>, <xref ref-type="bibr" rid="B9">Chang 1990</xref>: 36.</comment></tp:nomenclature-citation></tp:nomenclature-citation-list></tp:nomenclature><tp:treatment-sec sec-type="Type locality"><title>Type locality.</title><p>insulae Hongkong [Hongkong Islands] (Moellendorff)</p></tp:treatment-sec><tp:treatment-sec sec-type="Material examined"><title>Material examined.</title><p><italic>Lectotype</italic>. Hong Kong (SMF 45429), designated by <xref ref-type="bibr" rid="B52">Zilch (1966b</xref>, fig. 42).</p><p><italic>Paralectotypes</italic>. Hong Kong and Guangdung, China (SMF, 11 shells) (<xref ref-type="bibr" rid="B52">Zilch 1966b</xref>).</p><p><italic>Possible paralectotypes</italic>. Keelung, Formosa, coll. Hungerford (NHMUK 1891.3.17.5–6, 2 shells), 9.6 × 18.1 mm, whorls 5.5; 9.7 × 16.5, whorls 5.5.</p></tp:treatment-sec><tp:treatment-sec sec-type="Remarks"><title>Remarks.</title><p>This species was named by Nevill, in a letter to Hungerford, on the basis of the samples that Hungerford collected from Formosa; however, the species was not published until 1884 by Moellendorff. Having examined Moellendorff’s collection from Hong Kong and Guangdung (<xref ref-type="bibr" rid="B32">Moellendorff 1884</xref>), I cannot find evidence of whether the lot in the NHM was actually seen by Moellendorff. Since he listed Formosa as one of the localities, I consider the specimens in the NHM to be possible paralectotypes.</p></tp:treatment-sec><ref-list><ref id="B9"><mixed-citation xmlns:xlink="http://www.w3.org/1999/xlink" xlink:type="simple"><person-group><name name-style="western"><surname>Chang</surname><given-names>KM</given-names></name></person-group> (<year>1990</year>) <article-title>Systematics of <italic>Trichochloritis hungerfordianus</italic> from Taiwan (Pulmonata: Camaenidae).</article-title><source>Bulletin of Malacology</source><volume>15</volume>: <fpage>35</fpage>–<lpage>41</lpage>.</mixed-citation></ref><ref id="B52"><mixed-citation xmlns:xlink="http://www.w3.org/1999/xlink" xlink:type="simple"><person-group><name name-style="western"><surname>Zilch</surname><given-names>A</given-names></name></person-group> (<year>1966b</year>) <article-title>Die Typen und Typoide des Natur-Museums Senckenberg, 35: Mollusca, Camaenidae (5).</article-title><source>Archiv für Molluskenkunde</source><volume>95</volume>: <fpage>293</fpage>–<lpage>319</lpage>.</mixed-citation></ref><ref id="B32"><mixed-citation xmlns:xlink="http://www.w3.org/1999/xlink" xlink:type="simple"><person-group><name name-style="western"><surname>Moellendorff</surname><given-names>OF von</given-names></name></person-group> (<year>1884</year>) <article-title>Materialien zur Fauna von China.</article-title><source>Jahrbuch der Deutschen Malakozoologischen Gesellschaft</source><volume>11</volume>: <fpage>307</fpage>–<lpage>390</lpage>. <ext-link ext-link-type="uri" xlink:href="http://www.biodiversitylibrary.org/item/55039#page/321/mode/1up" xlink:type="simple">http://www.biodiversitylibrary.org/item/55039#page/321/mode/1up</ext-link></mixed-citation></ref></ref-list></tp:taxon-treatment>
