# Supplementary material for: Annotated type catalogue of land snails collected from Taiwan (Formosa) in the Natural History Museum, London
Source: Zookeys. 2014 Jul 23;(428):1–28. doi: 10.3897/zookeys.428.8061 (PMC4140505; doi:10.3897/zookeys.428.8061)
Supplement: XML Treatment for Stegodera (Trihelix) helleri [file zookeys.428.8061-treatment37.xml]

<!DOCTYPE tp:taxon-treatment
  PUBLIC "-//TaxonX//DTD Taxonomic Treatment Publishing DTD v0 20100105//EN" "tax-treatment-NSO.dtd">
<tp:taxon-treatment xmlns:tp="http://www.plazi.org/taxpub"><tp:treatment-meta><kwd-group><label>Taxon classification</label><kwd><named-content content-type="kingdom">Animalia</named-content></kwd><kwd><named-content content-type="order">Stylommatophora</named-content></kwd><kwd><named-content content-type="family">Camaenidae</named-content></kwd></kwd-group><mixed-citation publication-type="journal"><person-group><name><surname>Hwang</surname><given-names>Chung-Chi</given-names></name></person-group><article-title>Annotated type catalogue of land snails collected from Taiwan (Formosa) in the Natural History Museum, London</article-title><source>Zookeys</source><day>23</day><month>7</month><year>2014</year><volume>2014</volume><issue>428</issue><fpage>1</fpage><lpage>28</lpage><pub-id pub-id-type="doi">10.3897/zookeys.428.8061</pub-id></mixed-citation></tp:treatment-meta><tp:nomenclature><label>Syn.</label><tp:taxon-name>
                                    <tp:taxon-name-part taxon-name-part-type="genus">Stegodera</tp:taxon-name-part>
                                    (<tp:taxon-name-part taxon-name-part-type="subgenus">Trihelix</tp:taxon-name-part>)
                                    <tp:taxon-name-part taxon-name-part-type="species">helleri</tp:taxon-name-part>
                                    <object-id xmlns:xlink="http://www.w3.org/1999/xlink" xlink:type="simple">http://www.taibif.tw/en/catalogue_of_life/page/1c56-7520-15b7-106a-322e-2f3c-77bb-032c-namecode-316609</object-id>
                                </tp:taxon-name><tp:taxon-authority>Rolle, 1911</tp:taxon-authority><tp:nomenclature-citation-list><tp:nomenclature-citation><tp:taxon-name>Moellendorffia (Trihelix) hiraseana</tp:taxon-name><comment> Pilsbry, 1905: 66–67, pl. 2 fig. 4–6.</comment></tp:nomenclature-citation><tp:nomenclature-citation><tp:taxon-name>Stegodera (Trihelix) helleri</tp:taxon-name><comment> Rolle, 1911: 31–32.</comment></tp:nomenclature-citation></tp:nomenclature-citation-list></tp:nomenclature><tp:treatment-sec sec-type="Type locality"><title>Type locality.</title><p>Toyenmongai auf Formosa [Dong-yuan-men-jie, Tainan = central area of modern-day Tainan City] (Rolle?)</p><!--PageBreak--></tp:treatment-sec><tp:treatment-sec sec-type="Material examined"><title>Material examined.</title><p><italic>Lectotype</italic> of <italic><tp:taxon-name>Stegodera helleri</tp:taxon-name></italic>. Toyenmongai, Formosa, coll. Rolle, 1910 (SMF 7404), designated as holotype by <xref ref-type="bibr" rid="B51">Zilch (1966a</xref>, fig. 57), see remarks below.</p><p><italic>Paralectotypes</italic> of <italic><tp:taxon-name>Stegodera helleri</tp:taxon-name></italic>. (SMF, 4 shells) (<xref ref-type="bibr" rid="B51">Zilch 1966a</xref>).</p><p><italic>Possible paralectotypes</italic> of <italic><tp:taxon-name>Stegodera helleri</tp:taxon-name></italic>. Toyenmongai, Formosa, coll. Rolle, “1/2/11”, from collection of V.W. MacAndrew, no. 1563 (NHMUK 20040594, 4 shells), 6.4–6.9 × 15.9–17.4mm, whorls 4.75.</p></tp:treatment-sec><tp:treatment-sec sec-type="Remarks"><title>Remarks.</title><p>No holotype was originally fixed by <xref ref-type="bibr" rid="B41">Rolle (1911)</xref>. <xref ref-type="bibr" rid="B51">Zilch (1966a)</xref> considered a specimen in SMF as the holotype, which here is accepted as a subsequent lectotype designation, and thus all other specimens from Rolle’s original lot receive the status of paralectotypes under Art. 74.6, <xref ref-type="bibr" rid="B25">ICZN (1999)</xref>.</p></tp:treatment-sec><ref-list><ref id="B51"><mixed-citation xmlns:xlink="http://www.w3.org/1999/xlink" xlink:type="simple"><person-group><name name-style="western"><surname>Zilch</surname><given-names>A</given-names></name></person-group> (<year>1966a</year>) <article-title>Die Typen und Typoide des Natur-Museums Senckenberg, 35: Mollusca, Camaenidae (4).</article-title><source>Archiv für Molluskenkunde</source><volume>95</volume>: <fpage>197</fpage>–<lpage>223</lpage>.</mixed-citation></ref><ref id="B41"><mixed-citation xmlns:xlink="http://www.w3.org/1999/xlink" xlink:type="simple"><person-group><name name-style="western"><surname>Rolle</surname><given-names>H</given-names></name></person-group> (<year>1911</year>) <article-title>Diagnosen neuer Arten.</article-title><source>Nachrichtsblatt der Deutschen Malakozoologischen Gesellschaft</source><volume>43</volume>: <fpage>30</fpage>–<lpage>32</lpage>. <ext-link ext-link-type="uri" xlink:href="http://www.biodiversitylibrary.org/item/52191#page/44/mode/1up" xlink:type="simple">http://www.biodiversitylibrary.org/item/52191#page/44/mode/1up</ext-link></mixed-citation></ref><ref id="B25"><mixed-citation xmlns:xlink="http://www.w3.org/1999/xlink" xlink:type="simple"><institution xlink:type="simple">ICZN</institution> (<year>1999</year>) International Code of Zoological Nomenclature. 4th Edition. The International Trust for Zoological Nomenclature, London. <ext-link ext-link-type="uri" xlink:href="http://www.nhm.ac.uk/hosted-sites/iczn/code/" xlink:type="simple">http://www.nhm.ac.uk/hosted-sites/iczn/code/</ext-link></mixed-citation></ref></ref-list></tp:taxon-treatment>
